# Supplementary material for: In Vitro and In Vivo Evaluation of Human Adenovirus Type 49 as a Vector for Therapeutic Applications
Source: Viruses. 2021 Jul 28;13(8):1483. doi: 10.3390/v13081483 (PMC8402785; doi:10.3390/v13081483)
Supplement: Supplementary file 1 [file viruses-13-01483-s001.zip]

Archive with 1 entries (1 files):
- viruses-1308346-supplementary.pdf
